# Supplementary material for: crossnma: An R package to synthesize cross-design evidence and cross-format data using network meta-analysis and network meta-regression
Source: BMC Med Res Methodol. 2024 Aug 5;24:169. doi: 10.1186/s12874-023-02130-0 (PMC11299362; doi:10.1186/s12874-023-02130-0)
Supplement: Supplementary file 2 — Additional file 2: Supplementary Data S1. This dataset is formed by merging both Aggregate Data (AD) and Individual Participant Data (IPD) from crossnma. This dataset is employed in the R code found in Supplementary Data S2 to perform a comparative analysis among the packages BUGSnet, gemtc, multinma, and crossnma. [file 12874_2023_2130_MOESM2_ESM.xlsx]

## Sheet: Sheet 1
Supplementary Data S1 This dataset is formed by merging both Aggregate Data (AD) and Individual Participant Data (IPD) from crossnma. This dataset is employed in the R code found in Supplementary Data S2 to perform a comparative analysis among the packages BUGSnet, gemtc, multinma, and crossnma.
study	trt	outcome	n	design
1.ad	A	19	25	rct
1.ad	C	11	25	rct
2.ad	A	97	126	rct
2.ad	C	89	125	rct
1.ipd	A	85	156	rct
1.ipd	D	93	314	rct
2.ipd	A	56	191	rct
2.ipd	B	76	348	rct
2.ipd	C	58	169	rct
3.ipd	A	93	206	rct
3.ipd	B	103	411	rct
4.ipd	B	19	107	nrs
4.ipd	C	9	17	nrs
4.ipd	D	5	26	nrs
