# Supplementary material for: crossnma: An R package to synthesize cross-design evidence and cross-format data using network meta-analysis and network meta-regression
Source: BMC Med Res Methodol. 2024 Aug 5;24:169. doi: 10.1186/s12874-023-02130-0 (PMC11299362; doi:10.1186/s12874-023-02130-0)
Supplement: Supplementary file 3 — Additional file 3. [file 12874_2023_2130_MOESM3_ESM.r]

# This file compares between crossnma vs gemtc, BUGSnet and multinma using aggregate data
# We carry out network meta-analysis with random-effects model and odds ratio (OR)

## load data
# we used ippdata (while  aggregating IPDs and merge them with ADs) and std.data from crossnma

#! NOTE: The following data is available in the Supplementary information folder.
# Set Your local file path 
library(openxlsx) 
ad.data <- read.xlsx("**ADD YOUR LOCAL FILE PATH**/Supplementary Data S1_aggregated data for comparison.xlsx",rows=2:16)

## 1. crossnma analysis ----- 
# load the package
library(crossnma)
# jags model: code+data
mod1 <- crossnma.model(trt, study, outcome, n, design,
                       prt.data = NULL, std.data = ad.data,sm="OR",
                       reference = "A", trt.effect = "random",
                       #---------- bias adjustment ----------
                       method.bias = "naive")


# run analysis
jagsfit1 <- crossnma(mod1,
                     n.iter = 10000, n.burnin = 4000,
                     thin = 3, n.chains = 2)
mat.crossnma <- summary(jagsfit1, exp = FALSE)[-1,-c(6,7)]
## 2. gemtc analysis -----

library(gemtc)

colnames(ad.data)[2] <- "treatment"
colnames(ad.data)[3] <- "responders"
colnames(ad.data)[4] <- "sampleSize"
ad.data$design <- NULL
data.net <- mtc.network(ad.data,description="Network")

#Random effects, consistency model.
gemtc.mod <- mtc.model(network = data.net,
                     likelihood = "binom",
                     link = "logit",
                     linearModel = "random",
                     type="consistency",
                     n.chain = 2)

gemtc.fit <- mtc.run(gemtc.mod,
                      n.iter = 10000,
                     thin = 3) # , monitor = "tau"
## Compare BUGSnet and crossnma estimates
sum.gemtc <- summary(gemtc.fit$samples)
mat.gemtc <- sum.gemtc$statistics[c("d.A.B","d.A.C","d.A.D","sd.d"), c('Mean','SD')]
mat.gemtc <- cbind(mat.gemtc, sum.gemtc$quantiles[c("d.A.B","d.A.C","d.A.D","sd.d"),c("2.5%","50%","97.5%")])


## 3. BUGSnet analysis -----
devtools::install_github("audrey-b/BUGSnet")
library(BUGSnet)

data.net <- data.prep(arm.data = ad.data,
                      varname.t = "treatment",
                      varname.s = "study")

#Random effects, consistency model.
bugsmod <- nma.model(data = data.net,
                     outcome = "responders",
                     N = "sampleSize",
                     reference = "A",
                     family = "binomial",
                     link = "logit",
                     effects = "random",
                     type="consistency")


bugsfit <- nma.run(bugsmod,
                   n.iter = 10000, n.burnin = 4000,
                   thin = 3, n.chains = 2, monitor = "tau")
## Compare BUGSnet and crossnma estimates
sum.bugs <- summary(bugsfit$samples)
mat.bugs <- sum.bugs$statistics[c("d[2]","d[3]","d[4]","tau"), c('Mean','SD')]
mat.bugs <- cbind(mat.bugs, sum.bugs$quantiles[c("d[2]","d[3]","d[4]","tau"),c("2.5%","50%","97.5%")])

## 4. multinma analysis -----

library(multinma)

# set the network
multinma.net <- combine_network(
  set_agd_arm(ad.data,
              study = study,
              trt = treatment,
              r = responders,
              n = sampleSize,
              trt_ref = "A"))


# fit multinma model
multinma.fit <- nma(multinma.net,
                   trt_effects = "random",
                   link = "logit",
                   likelihood = "binomial")

mat.multinma0 <- as.data.frame(summary(multinma.fit))
mat.multinma <- mat.multinma0[mat.multinma0$parameter%in%c("d[B]", "d[C]","d[D]","tau"),][,c(-1,-9,-10)]
row.names(mat.multinma) <- c("d[B]", "d[C]","d[D]","tau")

# ------------------------------------------------
#! FINALY: Compare between the estimates generated from all models
abs(mat.bugs - mat.crossnma)
abs(mat.gemtc - mat.crossnma)
abs(mat.multinma - mat.crossnma)
cbind(mat.bugs[,"Mean"], mat.gemtc[,"Mean"], mat.multinma[,"mean"],mat.crossnma[,"Mean"])


# numbers agree to large extent except for tau estimated in BUGSnet
# tau is not estimated correctly with BUGSnet, it gave very large numbers
# I looked at the bugs model created by nma.model(),
# I saw the prior is assumed for sigma~dunif(0,1.6) where tau=1/sigma^2
# which has many problems:
# 1. this assigns unreasonable values to tau  (between infinty to 0.39)
# 2. make computational problems when the values of sigma very close to 0, tau will be given very large values
# This should be a mistake because in Table 3, they assigned the distribution to tau (although they denoted in the text sigma!)


# IPD analysis compare crossnma to multinma
## 1. crossnma analysis ----- 
# load the package
devtools::install_github("htx-r/crossnma",force = TRUE)
library(crossnma)
# center age around the overall mean 

# jags model: code+data
mod.ipd <- crossnma.model(treat, id, relapse, n, design,
                       prt.data = ipddata, std.data = stddata,sm="OR",
                       reference = "A", trt.effect = "random",
                       #---------- bias adjustment ----------
                       method.bias = "naive")


# run analysis
jagsfit1 <- crossnma(mod.ipd,
                     n.iter = 10000, n.burnin = 4000,
                     thin = 3, n.chains = 2)
mat.crossnma <- summary(jagsfit1, exp = FALSE)[-1,-c(6,7)]


## 4. multinma analysis -----

library(multinma)

# set the network
std.data <- stddata
std.data$id <- c("A","A","B","B")
multinma.net <- combine_network(set_ipd(ipddata,
                                        study = id,
                                        trt = treat,
                                        r = relapse,
                                        trt_ref = "A"),
                                set_agd_arm(std.data,
                                            study = id,
                                            trt = treat,
                                            r = relapse,
                                            n = n,
                                            trt_ref = "A")
                                )


# fit multinma model
multinma.fit <- nma(multinma.net,
                    trt_effects = "random",
                    link = "logit",
                    likelihood = "binomial")

mat.multinma0 <- as.data.frame(summary(multinma.fit))
mat.multinma <- mat.multinma0[mat.multinma0$parameter%in%c("d[B]", "d[C]","d[D]","tau"),][,c(-1,-9,-10)]
row.names(mat.multinma) <- c("d[B]", "d[C]","d[D]","tau")


# IPD NMR 
# jags model: code+data
mod.ipd.only.ipd <- crossnma.model(treat, id, relapse, n, design,
                          prt.data = ipddata, std.data = NULL,sm="OR",
                          reference = "A", trt.effect = "random",
                          #---------- bias adjustment ----------
                          method.bias = "naive")


# run analysis
jagsfit2 <- crossnma(mod.ipd.only.ipd,
                     n.iter = 10000, n.burnin = 4000,
                     thin = 3, n.chains = 2)
mat.crossnma <- summary(jagsfit2, exp = FALSE)


## 4. multinma analysis -----

library(multinma)

# set the network
std.data <- stddata
std.data$id <- c("A","A","B","B")
multinma.net.only.ipd <- combine_network(set_ipd(ipddata,
                                        study = id,
                                        trt = treat,
                                        r = relapse,
                                        trt_ref = "A")
)


# fit multinma model
multinma.fit <- nma(multinma.net.only.ipd,
                    trt_effects = "random",
                    link = "logit",
                    likelihood = "be")

mat.multinma0 <- as.data.frame(summary(multinma.fit))
mat.multinma <- mat.multinma0[mat.multinma0$parameter%in%c("d[B]", "d[C]","d[D]","tau"),][,c(-1,-9,-10)]
row.names(mat.multinma) <- c("d[B]", "d[C]","d[D]","tau")
