# Supplementary material for: crossnma: An R package to synthesize cross-design evidence and cross-format data using network meta-analysis and network meta-regression
Source: BMC Med Res Methodol. 2024 Aug 5;24:169. doi: 10.1186/s12874-023-02130-0 (PMC11299362; doi:10.1186/s12874-023-02130-0)
Supplement: Supplementary file 4 — Additional file 4: Supplementary Table S1. Summary statistics of network meta-anaylsis estimates produced by BUGSnet package, applied to the data in Supplementary Data S1. [file 12874_2023_2130_MOESM4_ESM.xlsx]

## Sheet: Sheet1
Supplementary Table S1 Summary statistics of network meta-anaylsis estimates produced by BUGSnet package, applied to the data in Supplementary Data S1
	Mean	SD	0.025	0.5	0.975
d[2]	-0.914086	0.407583	-1.80642	-0.884285	-0.145964
d[3]	-0.190579	0.374526	-0.983102	-0.180227	0.532174
d[4]	-1.11084	0.518524	-2.23881	-1.0882	-0.0541091
tau	5299.15	140351	0.526729	4.38844	487.459
