# Supplementary material for: crossnma: An R package to synthesize cross-design evidence and cross-format data using network meta-analysis and network meta-regression
Source: BMC Med Res Methodol. 2024 Aug 5;24:169. doi: 10.1186/s12874-023-02130-0 (PMC11299362; doi:10.1186/s12874-023-02130-0)
Supplement: Supplementary file 5 — Additional file 5: Supplementary Table S2. Summary statistics of network meta-anaylsis estimates produced by crossnma package, applied to the data in Supplementary Data S1. [file 12874_2023_2130_MOESM5_ESM.xlsx]

## Sheet: Sheet1
Supplementary Table S2 Summary statistics of network meta-anaylsis estimates produced by crossnma package, applied to the data in Supplementary Data S1
	Mean	SD	0.025	0.5	0.975
d.B	-0.906937	0.40278	-1.82309	-0.876603	-0.159887
d.C	-0.165736	0.375347	-0.985192	-0.151362	0.57401
d.D	-1.09919	0.522969	-2.30424	-1.0664	-0.103983
tau	0.540536	0.333036	0.052632	0.481073	1.35895
