# Supplementary material for: crossnma: An R package to synthesize cross-design evidence and cross-format data using network meta-analysis and network meta-regression
Source: BMC Med Res Methodol. 2024 Aug 5;24:169. doi: 10.1186/s12874-023-02130-0 (PMC11299362; doi:10.1186/s12874-023-02130-0)
Supplement: Supplementary file 6 — Additional file 6: Supplementary Table S3. Summary statistics of network meta-anaylsis estimates produced by gemtc package, applied to the data in Supplementary Data S1. [file 12874_2023_2130_MOESM6_ESM.xlsx]

## Sheet: Sheet1
Supplementary Table S3 Summary statistics of network meta-anaylsis estimates produced by gemtc package, applied to the data in Supplementary Data S1
	Mean	SD	0.025	0.5	0.975
d.A.B	-0.911388	0.411347	-1.80287	-0.879664	-0.0901933
d.A.C	-0.182247	0.380529	-1.01864	-0.16297	0.574341
d.A.D	-1.10013	0.530376	-2.28218	-1.07489	-0.0530405
sd.d	0.556364	0.342537	0.0486437	0.497001	1.37125
