# Supplementary material for: crossnma: An R package to synthesize cross-design evidence and cross-format data using network meta-analysis and network meta-regression
Source: BMC Med Res Methodol. 2024 Aug 5;24:169. doi: 10.1186/s12874-023-02130-0 (PMC11299362; doi:10.1186/s12874-023-02130-0)
Supplement: Supplementary file 7 — Additional file 7: Supplementary Table S4. Summary statistics of network meta-anaylsis estimates produced by multinma package, applied to the data in Supplementary Data S1. [file 12874_2023_2130_MOESM7_ESM.xlsx]

## Sheet: Sheet1
Supplementary Table S4 Summary statistics of network meta-anaylsis estimates produced by multinma package, applied to the data in Supplementary Data S1
	Mean	SD	0.025	0.5	0.975
d[B]	-0.904216	0.426258	-1.83781	-0.87396	-0.063292
d[C]	-0.176544	0.403555	-1.05803	-0.167554	0.666501
d[D]	-1.08151	0.595987	-2.31003	-1.07728	0.160647
tau	0.586078	0.417444	0.0516968	0.496008	1.66099
