# Supplementary material for: crossnma: An R package to synthesize cross-design evidence and cross-format data using network meta-analysis and network meta-regression
Source: BMC Med Res Methodol. 2024 Aug 5;24:169. doi: 10.1186/s12874-023-02130-0 (PMC11299362; doi:10.1186/s12874-023-02130-0)
Supplement: Supplementary file 8 — Additional file 8: Supplementary Table S5. Summary statistics of network meta-regression estimates produced by multinma and crossnma packages. These estimates are based on data available in crossnma, utilizing both Individual Participant Data (IPD) and Aggregate Data (AD). [file 12874_2023_2130_MOESM8_ESM.xlsx]

## Sheet: IPD+AD NMR
	Supplementary Table S5 Summary statistics of network meta-regression estimates produced by multinma and crossnma packages. These estimates are based on data available in crossnma, utilizing both Individual Participant Data (IPD) and Aggregate Data (AD).
	(1) multinma results
		mean	sd	0.025	0.5	0.975	Rhat
	beta[.trtB:age]	0.00365235	0.0122113	-0.0205531	0.00358742	0.027668	1.00165
	beta[.trtC:age]	-0.00429439	0.0194963	-0.0430182	-0.00396934	0.0339953	1.0022
	beta[.trtD:age]	0.0264321	0.0166078	-0.00681694	0.026754	0.0576856	1.0027
	d[B]	-0.913881	0.462356	-1.82148	-0.915185	-0.00889218	1.00168
	d[C]	-0.327859	0.650441	-1.59961	-0.33051	0.94558	1.00256
	d[D]	-2.09782	0.636318	-3.33266	-2.10294	-0.853009	1.00306
	(2) crossnma results
		Mean	SD	0.025	0.5	0.975	Rhat
	d.B	-0.933736	0.418561	-1.74914	-0.935652	-0.113749	1.001
	d.C	-0.594955	0.402595	-1.37922	-0.595533	0.195423	1.001
	d.D	-1.2645	0.454132	-2.15093	-1.26598	-0.376018	1.001
	b_trt:age	0.00414092	0.0111136	-0.0176187	0.00420707	0.0256397	1.001
