# Supplementary material for: crossnma: An R package to synthesize cross-design evidence and cross-format data using network meta-analysis and network meta-regression
Source: BMC Med Res Methodol. 2024 Aug 5;24:169. doi: 10.1186/s12874-023-02130-0 (PMC11299362; doi:10.1186/s12874-023-02130-0)
Supplement: Supplementary file 9 — Additional file 9. [file 12874_2023_2130_MOESM9_ESM.r]

# This code has used to compare multinma to crossnma by running
#  IPD+AD network meta-regression with age as a covariate
# using the data available in crossnma

# load the packages
devtools::install_github("htx-r/crossnma",force = TRUE)
library(crossnma)
library(multinma)

#** IPD+AD network meta-analysis
#---- crossnma  ----- 

# jags model: code+data
mod.ipd.ad <- crossnma.model(treat, id, relapse, n, design,
                          prt.data = ipddata, std.data = stddata,sm="OR",
                          reference = "A", trt.effect = "common",
                          # ---------- Adding a covariate ----------
                          split.regcoef = FALSE,
                          cov1 = age,cov1.ref=0,
                          regb.effect="common", regw.effect="common", 
                          cov1.value = 0,
                          #---------- bias adjustment ----------
                          method.bias = "naive")
# I changed the priors to ensure using the same prior distribution in crossnma and multinma
mod.ipd.ad$model <- 
  "
  model {

#
# (1) IPD part
#

# Loop through individuals
for (i in 1:np) {
  # Bernoulli likelihood
  y[i] ~ dbern(p[i])
  # Link function
  logit(p[i]) <- u[study[i]] + theta[study[i], trt[i]] + beta0_1[study[i]] * (x1[i]) + betaw_1[study[i], trt[i]] * (x1[i] - xm1.ipd[i]) + betab_1[study[i], trt[i]] * xm1.ipd[i]
}

# Loop through IPD studies
for (j in 1:(ns.ipd)) {
  # At each study reference arm
  w[j, 1] <- 0
  theta[j, t.ipd[j, 1]] <- 0
  betaw_1[j, t.ipd[j, 1]] <- 0
  betab_1[j, t.ipd[j, 1]] <- 0
  # Loop through non-reference IPD arms
  for (k in 2:na.ipd[j]) {
    # Synthesize relative treatment effects
    theta[j, t.ipd[j, k]] <- md[j, t.ipd[j, k]]
    md[j, t.ipd[j, k]] <- mean[j, k]
    # Consistency equation
    mean[j, k] <- d[t.ipd[j, k]] - d[t.ipd[j, 1]]
    betab_1[j, t.ipd[j, k]] <- betab.t_1[t.ipd[j, k]] - betab.t_1[t.ipd[j, 1]]
    betaw_1[j, t.ipd[j, k]] <- betaw.t_1[t.ipd[j, k]] - betaw.t_1[t.ipd[j, 1]]
  }
}


#
# (2) AD part
#

# Loop through AD studies
for (j in 1:ns.ad) {
  # Multi-arm correction is zero for reference arm
  w.ad[j, 1] <- 0
  # Treatment effect is zero for reference arm
  theta[j + ns.ipd, t.ad[j, 1]] <- 0
  # Loop through AD arms
  for (k in 1:na.ad[j]) {
    # Binomial likelihood of number of events
    r[j, k] ~ dbin(pa[j, t.ad[j, k]], n[j, k])
  }
  # Effect in reference arm
  # Log odds at reference arm
  logit(pa[j, t.ad[j, 1]]) <- u[j + ns.ipd]
  # Loop through non-reference AD arms
  for (k in 2:na.ad[j]) {
    # Link function
    logit(pa[j, t.ad[j, k]]) <- u[j + ns.ipd] + (theta[j + ns.ipd, t.ad[j, k]]) + betab.ad_1[j, t.ad[j, k]] * xm1.ad[j]
    # Synthesize relative treatment effects
    theta[j + ns.ipd, t.ad[j, k]] <- md.ad[j, t.ad[j, k]]
    md.ad[j, t.ad[j, k]] <- mean.ad[j, k]
    # Consistency equations
    mean.ad[j, k] <- d[t.ad[j, k]] - d[t.ad[j, 1]]
    betab.ad_1[j, t.ad[j, k]] <- betab.t_1[t.ad[j, k]] - betab.t_1[t.ad[j, 1]]
  }
}


#
# (3) Priors
#
for (j in 1:(ns.ipd + ns.ad)) {
  u[j] ~ dnorm(0, (10)^(-2))
}
# The effect is zero at network reference treatment
d[1] <- 0
for (k in 2:nt) {
  d[k] ~ dnorm(0, (10)^(-2))
}
# Independent effect for beta0
for (j in 1:(ns.ipd)) {
  beta0_1[j] <- b0_1[j]
  b0_1[j] ~ dnorm(0, (10)^(-2))
}
# Common effect for beta (within = between)
betab.t_1[1] <- 0
betaw.t_1[1] <- 0
for (k in 2:nt) {
  betab.t_1[k] <- b_1
  betaw.t_1[k] <- b_1
}
b_1 ~ dnorm(0, (10)^(-2))

}
"

# run analysis
jagsfit1 <- crossnma(mod.ipd.ad,
                     n.iter = 100000, n.burnin = 40000,
                     thin = 3, n.chains = 2)
# results
mat.crossnma.ipd.ad <- summary(jagsfit1, exp = FALSE)


#---- multinma  -----

# set the network
std.data <- stddata
std.data$id <- c("A","A","B","B")
multinma.net.ipd.ad <- combine_network(set_ipd(ipddata,
                                        study = id,
                                        trt = treat,
                                        r = relapse,
                                        trt_ref = "A"),
                                set_agd_arm(std.data,
                                            study = id,
                                            trt = treat,
                                            r = relapse,
                                            n = n,
                                            trt_ref = "A")
                                )


# fit multinma model
multinma.fit.ipd.ad <- nma(multinma.net.ipd.ad,
                    regression = ~(age)*.trt,
                    trt_effects = "fixed",
                    link = "logit",
                    likelihood = "bernoulli",
                    center = FALSE)

# compare results
mat.multinma.ipd.ad <- as.data.frame(summary(multinma.fit.ipd.ad))
view(mat.multinma.ipd.ad)
view(mat.crossnma.ipd.ad)

# End
