# Supplementary material for: crossnma: An R package to synthesize cross-design evidence and cross-format data using network meta-analysis and network meta-regression
Source: BMC Med Res Methodol. 2024 Aug 5;24:169. doi: 10.1186/s12874-023-02130-0 (PMC11299362; doi:10.1186/s12874-023-02130-0)
Supplement: Supplementary file 10 — Additional file 10. [file 12874_2023_2130_MOESM10_ESM.r]

# These are the lines of code to run the analysis in the maintext
devtools::install_github("htx-r/crossnma",force = TRUE)
library(crossnma)

# Model 1
mod1 <- crossnma.model(treat, id, relapse, n, design,
                       prt.data = ipddata, std.data = stddata, sm = "OR",
                       trt.effect = "random",
                       #---------- SUCRA ----------
                       sucra=TRUE, outcome.dir = -1,
                       #---------- bias adjustment ----------
                       method.bias = "naive",
                       #---------- assign a prior ----------
                       prior.tau.trt = "dunif(0,3)")
netgraph(mod1, adj = 0.5, cex.points = n.trts,
         plastic = FALSE, number = TRUE,
         pos.number.of.studies = c(0.5, 0.4, 0.5, 0.5, 0.6, 0.5))

start_time1 <- Sys.time()
jagsfit1 <- crossnma(mod1,n.iter = 100000, n.burnin = 40000,
                     n.thin = 5, n.chains = 2)
end_time1 <- Sys.time()
end_time1-start_time1 # 2.055916 mins
View(round(summary(jagsfit1,exp = FALSE), 3))

# Model 2
mod2 <- crossnma.model(treat, id, relapse, n, design,
                       prt.data = ipddata, std.data = stddata, sm = "OR",
                       trt.effect = "random",
                       #---------- bias adjustment ----------
                       method.bias = "naive",
                       #----------  meta-regression ----------
                       cov1 = age, split.regcoef = FALSE)

start_time2 <- Sys.time()
jagsfit2 <- crossnma(mod2, n.iter = 100000, n.burnin = 40000,
                     n.thin = 5, n.chains = 2)
end_time2 <- Sys.time()
end_time2-start_time2 # 5.696821 mins
View(round(summary(jagsfit2,exp = FALSE), 3))
head(league(jagsfit2, exp = TRUE, cov1.value = 38, direction = "long"), 2)
#>    Treatment Comparator    median       lci      uci
#> 1          A          A 1.0000000 1.0000000 1.000000
#> 2          B          A 0.3594344 0.1921817 0.703861

# Model 3
mod3 <- crossnma.model(treat, id, relapse, n, design,
                       prt.data = ipddata, std.data = stddata, sm = "OR",
                       reference = "D", trt.effect = "random",
                       #----------  meta-regression ----------
                       cov1 = age, split.regcoef = FALSE,
                       #---------- bias adjustment ----------
                       method.bias = "prior",
                       run.nrs.trt.effect = "common", run.nrs.var.infl = 0.6,
                       run.nrs.mean.shift = 0, run.nrs.n.iter = 100000,
                       run.nrs.n.burnin = 40000, run.nrs.n.thin = 5, run.nrs.n.chains = 2)

start_time3 <- Sys.time()
jagsfit3 <- crossnma(mod3, n.iter = 100000, n.burnin = 40000,
                     n.thin = 5, n.chains = 2)
end_time3 <- Sys.time()
end_time3-start_time3 # 5.878342 mins
View(round(summary(jagsfit3,exp = FALSE), 3))
heatplot(jagsfit3, exp = TRUE, cov1.value = 38)

# Model 4
mod4 <- crossnma.model(treat, id, relapse, n, design, bias = rob,
                       prt.data = ipddata, std.data = stddata, sm = "OR",
                       trt.effect = "random",
                       #---------- bias adjustment ----------
                       method.bias = 'adjust1', bias.type = 'add', bias.effect = 'common',
                       unfav = unfavored, bias.group = bias.group, bias.covariate = year)

start_time4 <- Sys.time()
jagsfit4 <- crossnma(mod4, n.iter = 100000, n.burnin = 40000,
                     n.thin = 5, n.chains = 2)
end_time4 <- Sys.time()
end_time4-start_time4 # 3.519057 mins
View(round(summary(jagsfit4,exp = FALSE), 3))
# Traceplot
plot(jagsfit4,yaxt="n",xaxt="n")
axis(2,cex.axis=1.6,las=1)
axis(1,cex.axis=1.6)
# Density plot
library(coda)  # For creating the density plot
par( las=1) # mfrow = c(3, 2),
# Remove unnecessary information

densplot(jagsfit4$samples[,c("d[2]","d[3]","d[4]","g","tau")])
# Extract the samples for the desired variable
variable_samples <- jagsfit4$samples$variable

# Create the density estimate for the variable
density_est <- density(variable_samples)

# Plot the density
ggplot(data.frame(x = density_est$x, y = density_est$y), aes(x = x, y = y)) +
  geom_line() +
  labs(title = "Density Plot", x = "X-axis", y = "Density")
# Estimate density
density_est <- density(jagsfit4$samples)

# Plot density
plot(density_est, main = "Density Plot of Theta")

# Model 5
mod5 <- crossnma.model(treat, id, relapse, n, design,
                       prt.data = ipddata, std.data = stddata, sm = "OR",
                       trt.effect = "random",
                       #---------- bias adjustment ----------
                       method.bias = 'adjust2',
                       bias.type = 'add', bias = rob, unfav = unfavored, bias.group = bias.group)
start_time5 <- Sys.time()
jagsfit5 <- crossnma(mod5, n.iter = 100000, n.burnin = 40000,
                     n.thin = 5, n.chains = 2)
end_time5 <- Sys.time()
end_time5-start_time5 # 3.591695 mins
View(round(summary(jagsfit5,exp = FALSE), 3))
